# Supplementary material for: Roseburia hominis Increases Intestinal Melatonin Level by Activating p-CREB-AANAT Pathway
Source: Nutrients. 2021 Dec 28;14(1):117. doi: 10.3390/nu14010117 (PMC8746519; doi:10.3390/nu14010117)
Supplement: Supplementary file 1 [file nutrients-14-00117-s001.zip]

Archive with 2 entries (2 files):
- Supplementary Figure 1-4.pdf
- Supplementary Table 1-5.xlsx
