# Supplementary material for: Roseburia hominis Increases Intestinal Melatonin Level by Activating p-CREB-AANAT Pathway
Source: Nutrients. 2021 Dec 28;14(1):117. doi: 10.3390/nu14010117 (PMC8746519; doi:10.3390/nu14010117)
Supplement: Supplementary file 1 [file nutrients-14-00117-s001.zip › Supplementary Table 1-5.xlsx]

## Sheet: Supplementary Table S1
Supplementary Table S1. Possible transcription factors of Aanat
Position (strand)	Sequence (always the (+) - strand is shown)	Factor name
35 (-)	ATCCTGTTCTAGAAT	HSF
75 (-)	GTAACCCAGT	Kr
211 (+)	GGGATTAA	Bcd
650 (-)	TCTCAGTTCTGTTCT	HSF
889 (+)	TAAATAAATAAAA	BR-C Z4
889 (-)	TAAATAAATAAAACC	HNF-3beta
941 (-)	ACACGTCAGCGG	CREB
971 (-)	TCTGCTAAATCTGGAAGT	AGL3
1038 (+)	TCAAGGCCAAAGTTCAGTA	HNF-4
1040 (-)	AAGGCCAAAGTTCA	COUP-TF/HNF-4
1316 (-)	TCTCAAAACCAAACCA	Elf-1
1360 (-)	CAAACCAGACACCAAG	Hand1/E47
1447 (+)	GGTGTTCAGGCGCTTCGTGGA	Pax-4
1647 (+)	CGCGCCGGAAGTAT	Elk-1
1650 (+)	GCCGGAAGTA	c-Ets-1(p54)
1800 (+)	GGAACAGAATAATCA	HSF
1967 (-)	AGAAGGCTGCAGGCCAGAAGGCAGCGCCC	myogenin/ NF-1
2010 (+)	GAAGGGTCAAAGACCCGGG	HNF-4
2937 (-)	TCTGTCTCTGTCAGCAGTT	v-Maf
3131 (+)	TCTTCCTATTGGCCAGAAGAGACA	COMP1
3264 (+)	TGTTTTCAGGGGTTCACTGTG	Pax-4
3356 (-)	AACTGTGGGTATCAACACAAGTTTGC	CRP
3593 (-)	GCAGGACC	Ttk 69K
4014 (+)	CTGACCGGAAGAGC	Elk-1
4017 (+)	ACCGGAAGAG	NRF-2
4668 (+)	AGAAGGTGGTGACTGGTCCTCAGCCAGCT	myogenin/NF-1
4797 (+)	CCGATGACGCCA	CREB
4925 (+)	TCAGGGGG	STRE

## Sheet: Supplementary Table S2
Supplementary Table S2 Differentially expressed metabolites between propionate group and control group
Name	Class	VIP	P-VALUE	FOLD CHANGE	HMDB ID	KEGG ID
Methyl 2,3-dihydro-3,5-dihydroxy-2-oxo-3-indoleacetic acid	Organoheterocyclic compounds	2.8345	0.000182413	4.91192	HMDB0038942	null
Glutamyllysine	Organic acids and derivatives	2.65942	0.0219919	4.34732	HMDB0004207	null
2-Isopropyl-3,5-dimethoxy-6-methylpyrazine	Organoheterocyclic compounds	2.47947	0.00259345	4.10729	HMDB0029741	null
Glutamylglutamic acid	Organic acids and derivatives	2.78366	0.018336	3.87964	HMDB0028818	null
Valyl-Tryptophan	Organic acids and derivatives	2.79382	0.0337758	3.69173	HMDB0029138	null
Serinyl-Gamma-glutamate	Organic acids and derivatives	2.66385	0.0163457	3.2495	HMDB0029053	null
3-Methyluridine	Nucleosides, nucleotides, and analogues	2.64069	0.0333487	3.24927	HMDB0004813	null
Hypoxanthine	Organoheterocyclic compounds	2.64908	0.029711	3.14855	HMDB0000157	C00262
Pyruvic acid	Organic acids and derivatives	2.92844	0.00149179	2.9298	HMDB0000243	C00022
N2-gamma-Glutamylglutamine	Organic acids and derivatives	2.34294	0.0179128	2.7615	HMDB0011738	C05283
Epsilon-(gamma-Glutamyl)-lysine	Organic acids and derivatives	1.98352	0.0295867	2.50913	HMDB0003869	null
N-Ribosylhistidine	Organic acids and derivatives	2.45633	0.0173478	2.0012	HMDB0002089	null
Benzeneacetonitrile	Benzenoids	2.29897	0.0238346	1.95706	HMDB0034171	C16074
Aspartyl-Leucine	Organic acids and derivatives	2.50484	0.0270107	1.92687	HMDB0028757	null
Leucyl-Aspartate	Organic acids and derivatives	2.57609	0.0337182	1.91613	HMDB0028925	null
3-Methylpyrrolo[1,2-a]pyrazine	Organoheterocyclic compounds	1.98611	0.0487401	1.83511	HMDB0033172	null
Acetylcholine	Organic nitrogen compounds	2.70135	0.00341192	1.78308	HMDB0000895	C01996
Adipic acid	Lipids and lipid-like molecules	2.69762	0.00429027	1.76319	HMDB0000448	C06104
7-Methylguanine	Organoheterocyclic compounds	2.75406	0.00880232	1.73043	HMDB0000897	C02242
Hydroxyprolyl-Cysteine	Organic acids and derivatives	2.85155	0.00286594	1.7259	HMDB0028860	null
L-1,2,3,4-Tetrahydro-beta-carboline-3-carboxylic acid	Organoheterocyclic compounds	1.68707	0.0224458	1.65268	HMDB0035665	null
S-4-Hydroxymephenytoin	Organoheterocyclic compounds	2.92487	0.00264138	1.60382	HMDB0013894	null
L-Leucine	Organic acids and derivatives	2.59073	0.0068937	1.55693	HMDB0000687	C00123
D-Alanine	Organic acids and derivatives	2.69766	0.0188672	1.35314	HMDB0001310	C00133
Glyoxylic acid	Organic acids and derivatives	1.82349	0.0378374	1.35248	HMDB0000119	C00048
Isokobusone	Organic oxygen compounds	1.94502	0.0497849	1.33782	HMDB0036791	null
Indole	Organoheterocyclic compounds	2.77556	0.0146562	1.33574	HMDB0000738	C00463
Methoxybrassenin A	Organoheterocyclic compounds	2.42455	0.0284516	1.32568	HMDB0038635	null
7,8-Dihydro-3-methylpyrrolo[1,2-a]pyrimidin-2(6H)-one	Organoheterocyclic compounds	1.84753	0.0224223	1.29658	HMDB0038513	null
N-Acetyl-L-alanine	Organic acids and derivatives	2.4358	0.0472858	1.28615	HMDB0000766	null
Undecanoic acid	Lipids and lipid-like molecules	2.07955	0.0189665	1.26873	HMDB0000947	C17715
Thymine	Organoheterocyclic compounds	2.17115	0.0426721	0.883038	HMDB0000262	C00178
gamma-Glutamylleucine	Organic acids and derivatives	2.01955	0.0278473	0.862426	HMDB0011171	null
2-Octyl-4-propylthiazole	Organoheterocyclic compounds	1.66889	0.047695	0.832878	HMDB0040114	null
2-[(Methylthio)methyl]-2-butenal	Organic oxygen compounds	2.06994	0.023084	0.820064	HMDB0031370	null
Isoliquiritigenin	Phenylpropanoids and polyketides	2.743	0.00648544	0.818157	HMDB0037316	null
Ethyl glucuronide	Organic oxygen compounds	2.6661	0.00261205	0.773107	HMDB0010325	null
N-(4-hydroxyphenyl)ethoxycarbothioamide	Benzenoids	2.00116	0.0428946	0.767217	HMDB0033179	null
Cytidine 2',3'-cyclic phosphate	Nucleosides, nucleotides, and analogues	1.52192	0.0410078	0.755842	HMDB0011691	null
Imidazoleacetic acid	Organoheterocyclic compounds	2.01684	0.0128244	0.633166	HMDB0002024	C02835
5'-Methylthioadenosine	Nucleosides, nucleotides, and analogues	2.03155	0.0315933	0.570481	HMDB0001173	C00170
Decarbamoylneosaxitoxin	Phenylpropanoids and polyketides	2.13379	0.0140403	0.484	HMDB0033663	null
Maltotriose	Organic oxygen compounds	2.42607	0.0414577	0.125775	HMDB0001262	C01835
VIP, variable importance in the projection of OPLS-DA model; Fold Change, the ratio of the metabolites levels in the propionate group to the control group.

## Sheet: Supplementary Table S3
Supplementary Table S3 Differentially expressed metabolites between butyrate group and control group
Name	Class	VIP	P-VALUE	FOLD CHANGE	HMDB ID	KEGG ID
4-(Methylnitrosamino)-1-(3-pyridyl)-1-butanol	Organoheterocyclic compounds	2.25744	0.00385573	346.019	HMDB0041809	null
Pyruvic acid	Organic acids and derivatives	2.25177	3.77063e-10	4.70416	HMDB0000243	C00022
Hypoxanthine	Organoheterocyclic compounds	1.52435	0.0245258	3.56666	HMDB0000157	C00262
Oleamide	Lipids and lipid-like molecules	1.33661	0.0341418	2.03632	HMDB0002117	C19670
Vanilloside	Organic oxygen compounds	1.56401	0.0309	2.00593	HMDB0029664	null
Inosine	Nucleosides, nucleotides, and analogues	1.7589	0.0178918	1.86858	HMDB0000195	C00294
Hydroxypyruvic acid	Organic acids and derivatives	1.98551	0.000828339	1.80548	HMDB0001352	C00168
3-Hydroxybutyric acid	Organic acids and derivatives	1.96	3.58749e-05	1.64224	HMDB0000357	C01089
Acetylcholine	Organic nitrogen compounds	1.65022	0.0213827	1.48569	HMDB0000895	C01996
Thymine	Organoheterocyclic compounds	2.09535	0.000468531	1.4105	HMDB0000262	C00178
Harman	Alkaloids and derivatives	1.32226	0.0402784	0.895221	HMDB0035196	C09209
Glycyl-glycine	Organic acids and derivatives	1.86961	0.00883323	0.892003	HMDB0011733	C02037
3-Amino-2-piperidone	Organic acids and derivatives	1.57405	0.0362028	0.888928	HMDB0000323	null
Guanidinosuccinic acid	Organic acids and derivatives	1.32959	0.0205055	0.883298	HMDB0003157	C03139
Purine	Organoheterocyclic compounds	1.56592	0.0365574	0.876594	HMDB0001366	C15587
5-(2-Hydroxyethyl)-4-methylthiazole	Organoheterocyclic compounds	1.46503	0.0109598	0.870013	HMDB0032985	C04294
L-Dihydroorotic acid	Organic acids and derivatives	1.56092	0.0340117	0.867157	HMDB0003349	C00337
2-Hydroxypyridine	Organoheterocyclic compounds	1.4726	0.0203078	0.85818	HMDB0013751	C02502
Dihydrouracil	Organoheterocyclic compounds	1.55635	0.0302977	0.846197	HMDB0000076	C00429
Isoliquiritigenin	Phenylpropanoids and polyketides	1.82528	0.00135104	0.813057	HMDB0037316	null
Isobutyric acid	Organic acids and derivatives	1.96347	0.00472977	0.775805	HMDB0001873	C02632
Mercaptopurine	Organoheterocyclic compounds	1.27819	0.0371233	0.764663	HMDB0015167	null
2-Carboxy-4-dodecanolide	Organoheterocyclic compounds	1.78432	0.00228867	0.744868	HMDB0030987	null
Picraquassioside A	Organic oxygen compounds	1.11193	0.0377175	0.702504	HMDB0041285	null
Riboflavin	Organoheterocyclic compounds	1.37946	0.00482534	0.697025	HMDB0000244	C00255
(2R,3R)-2,3-Butanediol	Organooxygen compounds	1.69812	0.00371175	0.688287	HMDB0033007	C03044
Niacinamide	Organoheterocyclic compounds	1.49545	0.0109615	0.630127	HMDB0001406	C00153
Imidazoleacetic acid	Organoheterocyclic compounds	1.03004	0.0320987	0.604175	HMDB0002024	C02835
Estrone	Lipids and lipid-like molecules	1.87113	0.00426858	0.581086	HMDB0000145	C00468
Cincassiol B	Lipids and lipid-like molecules	2.01544	0.00227008	0.580104	HMDB0036855	null
Mesylate	Organic compounds	1.84417	0.00144506	0.492303	HMDB0240280	null
5'-Methylthioadenosine	Nucleosides, nucleotides, and analogues	1.54401	0.01106	0.475609	HMDB0001173	C00170
Heptadecanoic acid	Lipids and lipid-like molecules	1.49448	0.0446621	0.428607	HMDB0002259	null
Dihydrolipoate	Lipids and lipid-like molecules	1.69435	0.00248412	0.417874	HMDB0012210	C02147
Pelargonic acid	Lipids and lipid-like molecules	1.61104	0.000639124	0.404486	HMDB0000847	C01601
Adenine	Organoheterocyclic compounds	1.54213	0.0457207	0.400942	HMDB0000034	C00147
N-Acetyl-L-phenylalanine	Organic acids and derivatives	1.663	0.00406454	0.310719	HMDB0000512	C03519
Ecgonine	Alkaloids and derivatives	2.00147	0.000405931	0.267934	HMDB0006548	C10858
p-Anisic acid	Benzenoids	1.84583	0.0162092	0.0720381	HMDB0001101	C02519
D-Mannose	Organic oxygen compounds	1.89927	0.0304474	0.00181844	HMDB0000169	C00159
VIP, variable importance in the projection of OPLS-DA model; Fold Change, the ratio of the metabolites levels in the butyrate group to the control group.

## Sheet: Supplementary Table S4
Supplementary Table S4 Pathway analysis between propionate group and control group
Pathway	Total	Hits	-ln(p)	Impact	Hits Cpd	Total Cpd
Valine, leucine and isoleucine biosynthesis	27	2	5.073	0.03498	Pyruvic acid cpd:C00022; L-Leucine cpd:C00123	(R)-2-Methylmalate cpd:C02612; Pyruvic acid cpd:C00022; Acetyl-CoA cpd:C00024; Citraconic acid cpd:C02226; D-erythro-3-Methylmalate cpd:C06032; L-Threonine cpd:C00188; 3-Methyl-2-oxovaleric acid cpd:C00671; L-Leucine cpd:C00123; (R) 2,3-Dihydroxy-3-methylvalerate cpd:C06007; 2-Isopropylmalic acid cpd:C02504; 3-Isopropylmalate cpd:C04411; Alpha-ketoisovaleric acid cpd:C00141; L-Valine cpd:C00183; …
Glycine, serine and threonine metabolism	48	2	3.9581	0	Glyoxylic acid cpd:C00048; Pyruvic acid cpd:C00022	Betaine aldehyde cpd:C00576; L-Serine cpd:C00065; Ectoine cpd:C06231; Choline cpd:C00114; N-gamma-Acetyldiaminobutyrate cpd:C06442; L-2,4-Diaminobutanoate cpd:C03283; L-Aspartate-semialdehyde cpd:C00441; 3-Phospho-D-glycerate cpd:C00197; Glyceric acid cpd:C00258; Betaine cpd:C00719; Guanidoacetic acid cpd:C00581; Dimethylglycine cpd:C01026; L-Cystathionine cpd:C02291; Glycine cpd:C00037; L-Aspart…
Glyoxylate and dicarboxylate metabolism	50	2	3.8806	0.22823	Glyoxylic acid cpd:C00048; Pyruvic acid cpd:C00022	Hydroxypyruvic acid cpd:C00168; cis-Aconitic acid cpd:C00417; Glyoxylic acid cpd:C00048; Oxoglutaric acid cpd:C00026; Pentanoyl-CoA cpd:C00888; Butanoyl-CoA cpd:C00136; 3-Oxalomalate cpd:C01990; 4-Hydroxy-2-oxoglutaric acid cpd:C01127; Isocitric acid cpd:C00311; N-Formyl-L-glutamic acid cpd:C01045; N,N-Dimethylformamide cpd:C03134; Formamide cpd:C00488; N-Formyl-L-methionine cpd:C03145; N-Formyl-…
Cysteine and methionine metabolism	56	2	3.6667	0.06429	5'-Methylthioadenosine cpd:C00170; Pyruvic acid cpd:C00022	O-Succinyl-L-homoserine cpd:C01118; 1-Aminocyclopropane-1-carboxylate cpd:C01234; S-Adenosylmethionine cpd:C00019; 2-Oxo-4-methylthiobutanoic acid cpd:C01180; 2-Hydroxy-3-keto-5-methylthiopentenyl-1-phosphate cpd:C15651; 1,2-Dihydroxy-3-keto-5-methylthiopentene cpd:C15606; 2,3-Diketo-5-methylthiopentyl-1-phosphate cpd:C15650; 5-Methylthioribulose 1-phosphate cpd:C04582; 5-Methylthioribose 1-phosp…
Arginine and proline metabolism	77	2	3.0772	0	Pyruvic acid cpd:C00022; Glyoxylic acid cpd:C00048	L-Glutamic-gamma-semialdehyde cpd:C01165; Pyrroline hydroxycarboxylic acid cpd:C04281; L-Glutamine cpd:C00064; Ammonia cpd:C00014; Carbamoylphosphate cpd:C00169; Ornithine cpd:C00077; L-Aspartic acid cpd:C00049; Citrulline cpd:C00327; Argininosuccinic acid cpd:C03406; L-Arginine cpd:C00062; L-Glutamic acid cpd:C00025; N-Acetyl-L-alanine cpd:C00624; N-Acetyl-L-glutamyl 5-phosphate cpd:C04133; N-Ac…
Purine metabolism	92	2	2.7566	0.00791	Hypoxanthine cpd:C00262; Glyoxylic acid cpd:C00048	Guanosine diphosphate cpd:C00035; Xanthine cpd:C00385; Ureidoglycine cpd:C02091; Allantoic acid cpd:C00499; (S)-Ureidoglycolic acid cpd:C00603; Carbamoylphosphate cpd:C00169; D-Ribulose 5-phosphate cpd:C00117; Phosphoribosyl pyrophosphate cpd:C00119; L-Glutamine cpd:C00064; 5-Phosphoribosylamine cpd:C03090; Glycineamideribotide cpd:C03838; Phosphoribosylformylglycineamidine cpd:C04640; AICAR cpd:…
Taurine and hypotaurine metabolism	20	1	2.4319	0.02158	Pyruvic acid cpd:C00022	Taurine cpd:C00245; 2-Hydroxyethanesulfonate cpd:C05123; Sulfoacetaldehyde cpd:C00593; L-Alanine cpd:C00041; Acetyl-CoA cpd:C00024; Pyruvic acid cpd:C00022; Taurocyamine cpd:C01959; Cysteic acid cpd:C00506; L-Cysteine cpd:C00097; Hypotaurine cpd:C00519; Cysteamine cpd:C01678; 3-Sulfinoalanine cpd:C00606; Acetic acid cpd:C00033; Sulfite cpd:C00094; Aminoacetaldehyde cpd:C06735; Sulfoacetate cpd:C1…
Citrate cycle (TCA cycle)	20	1	2.4319	0.09024	Pyruvic acid cpd:C00022	Succinic acid cpd:C00042; Oxoglutaric acid cpd:C00026; Enzyme N6-(dihydrolipoyl)lysine cpd:C15973; Thiamine pyrophosphate cpd:C00068; Enzyme N6-(lipoyl)lysine cpd:C15972; 3-carboxy-1-hydroxypropylthiamine diphosphate cpd:C05381; Succinyl-CoA cpd:C00091; Oxalosuccinic acid cpd:C05379; Isocitric acid cpd:C00311; Oxalacetic acid cpd:C00036; Acetyl-CoA cpd:C00024; L-Malic acid cpd:C00149; cis-Aconiti…
Caffeine metabolism	21	1	2.3852	0	Glyoxylic acid cpd:C00048	Paraxanthine cpd:C13747; 1-Methylxanthine cpd:C16358; Theophylline cpd:C07130; 1,3,7-Trimethyluric acid cpd:C16361; Caffeine cpd:C07481; 3-Methylxanthine cpd:C16357; Theobromine cpd:C07480; 7-Methylxanthine cpd:C16353; 7-Methylxanthosine cpd:C16352; Xanthosine cpd:C01762; 5-Acetylamino-6-formylamino-3-methyluracil cpd:C16365; 3,6,8-Trimethylallantoin cpd:C16362; 1-Methyluric acid cpd:C16359; Xant…
Alanine, aspartate and glutamate metabolism	24	1	2.2578	0	Pyruvic acid cpd:C00022	N-Acetyl-L-aspartic acid cpd:C01042; 2-Oxosuccinamate cpd:C02362; L-Aspartic acid cpd:C00049; L-Asparagine cpd:C00152; D-Aspartic acid cpd:C00402; Argininosuccinic acid cpd:C03406; Adenylsuccinic acid cpd:C03794; L-Alanine cpd:C00041; Pyruvic acid cpd:C00022; Ureidosuccinic acid cpd:C00438; Succinic acid semialdehyde cpd:C00232; Oxoglutaric acid cpd:C00026; L-Glutamine cpd:C00064; L-Glutamic acid…
Phenylalanine, tyrosine and tryptophan biosynthesis	27	1	2.1462	0	Indole cpd:C00463	Shikimic acid cpd:C00493; Quinate cpd:C00296; 5-O-(1-Carboxyvinyl)-3-phosphoshikimate cpd:C01269; Indoleglycerol phosphate cpd:C03506; Indole cpd:C00463; 1-(2-Carboxyphenylamino)-1-deoxy-D-ribulose 5-phosphate cpd:C01302; N-(5-Phospho-D-ribosyl)anthranilate cpd:C04302; Chorismate cpd:C00251; Prephenate cpd:C00254; Phenylpyruvic acid cpd:C00166; L-Phenylalanine cpd:C00079; L-Arogenate cpd:C00826; …
Pantothenate and CoA biosynthesis	27	1	2.1462	0	Pyruvic acid cpd:C00022	Dephospho-CoA cpd:C00882; Coenzyme A cpd:C00010; Apo-[acyl-carrier-protein] cpd:C03688; Pantetheine 4'-phosphate cpd:C01134; Acyl-carrier protein cpd:C00229; Pantetheine cpd:C00831; 4-Phosphopantothenoylcysteine cpd:C04352; D-Pantothenoyl-L-cysteine cpd:C04079; D-4'-Phosphopantothenate cpd:C03492; L-Cysteine cpd:C00097; Pantothenic acid cpd:C00864; Ureidopropionic acid cpd:C02642; Dihydrouracil c…
Glycolysis or Gluconeogenesis	31	1	2.0163	0.0953	Pyruvic acid cpd:C00022	Acetaldehyde cpd:C00084; Acetyl-CoA cpd:C00024; 2-(a-Hydroxyethyl)thiamine diphosphate cpd:C05125; Ethanol cpd:C00469; Pyruvic acid cpd:C00022; Thiamine pyrophosphate cpd:C00068; Enzyme N6-(lipoyl)lysine cpd:C15972; Enzyme N6-(dihydrolipoyl)lysine cpd:C15973; L-Lactic acid cpd:C00186; Phosphoenolpyruvic acid cpd:C00074; 2-Phospho-D-glyceric acid cpd:C00631; D-Glyceraldehyde 3-phosphate cpd:C00118…
Pentose phosphate pathway	32	1	1.9866	0	Pyruvic acid cpd:C00022	Ribose 1,5-bisphosphate cpd:C01151; Glucose 6-phosphate cpd:C00668; 2-Keto-3-deoxy-6-phosphogluconic acid cpd:C04442; Deoxyribose cpd:C01801; Deoxyribose 1-phosphate cpd:C00672; Deoxyribose 5-phosphate cpd:C00673; D-Ribulose 5-phosphate cpd:C00117; alpha-D-Ribose 1-phosphate cpd:C00620; D-Ribose cpd:C00121; Sedoheptulose 7-phosphate cpd:C05382; D-Glyceraldehyde 3-phosphate cpd:C00118; D-Ribulose …
Vitamin B6 metabolism	32	1	1.9866	0.01914	Pyruvic acid cpd:C00022	D-Glyceraldehyde 3-phosphate cpd:C00118; D-Ribulose 5-phosphate cpd:C00199; Pyridoxamine cpd:C00534; 3-Amino-2-oxopropyl phosphate cpd:C11638; O-Phospho-4-hydroxy-L-threonine cpd:C06055; 4-Phospho-D-erythronate cpd:C03393; D-Erythrose 4-phosphate cpd:C00279; 3-Hydroxy-4-hydroxymethyl-2-methylpyridine-5-carboxylate cpd:C04773; Pyridoxine cpd:C00314; Pyridoxamine 5'-phosphate cpd:C00647; Oxoglutari…
Pyruvate metabolism	32	1	1.9866	0.18254	Pyruvic acid cpd:C00022	2-(a-Hydroxyethyl)thiamine diphosphate cpd:C05125; Enzyme N6-(lipoyl)lysine cpd:C15972; Phosphoenolpyruvic acid cpd:C00074; Oxalacetic acid cpd:C00036; Pyruvic acid cpd:C00022; Dihydroxyacetone phosphate cpd:C00111; Pyruvaldehyde cpd:C00546; Lactaldehyde cpd:C05999; Propylene glycol cpd:C00583; D-Lactaldehyde cpd:C00937; S-Lactoylglutathione cpd:C03451; Acetylenedicarboxylate cpd:C03248; D-Lactic…
Terpenoid backbone biosynthesis	33	1	1.9579	0	Pyruvic acid cpd:C00022	Pyruvic acid cpd:C00022; D-Glyceraldehyde 3-phosphate cpd:C00118; 1-Deoxy-D-xylulose 5-phosphate cpd:C11437; 2-C-Methyl-D-erythritol 4-phosphate cpd:C11434; 4-(Cytidine 5'-diphospho)-2-C-methyl-D-erythritol cpd:C11435; 2-Phospho-4-(cytidine 5'-diphospho)-2-C-methyl-D-erythritol cpd:C11436; 2-C-Methyl-D-erythritol 2,4-cyclodiphosphate cpd:C11453; Mevalonic acid cpd:C00418; Acetyl-CoA cpd:C00024; A…
Valine, leucine and isoleucine degradation	40	1	1.7798	0.02232	L-Leucine cpd:C00123	Enzyme N6-(lipoyl)lysine cpd:C15972; 2-Methyl-1-hydroxybutyl-ThPP cpd:C15978; Enzyme N6-(dihydrolipoyl)lysine cpd:C15973; 2-Methyl-1-hydroxypropyl-ThPP cpd:C15976; 3-Methyl-1-hydroxybutyl-ThPP cpd:C15974; Acetyl-CoA cpd:C00024; Beta-Leucine cpd:C02486; L-Leucine cpd:C00123; Acetoacetyl-CoA cpd:C00332; Acetoacetic acid cpd:C00164; 3-Hydroxy-3-methylglutaryl-CoA cpd:C00356; 3-Methylcrotonyl-CoA cpd…
Butanoate metabolism	40	1	1.7798	0.08516	Pyruvic acid cpd:C00022	3-Butyn-1-ol cpd:C06146; 3-Butyn-1-al cpd:C06145; 3-Butynoate cpd:C06144; (R)-3-Hydroxybutyric acid cpd:C01089; (R)-3-((R)-3-Hydroxybutanoyloxy)butanoate cpd:C04546; Acetoacetic acid cpd:C00164; 3-Hydroxy-3-methylglutaryl-CoA cpd:C00356; Acetyl-CoA cpd:C00024; Acetoacetyl-CoA cpd:C00332; (S)-3-Hydroxybutanoyl-CoA cpd:C01144; 3-Hydroxybutyryl-CoA cpd:C03561; Poly-beta-hydroxybutyrate cpd:C06143; C…
Nicotinate and nicotinamide metabolism	44	1	1.6927	0	Pyruvic acid cpd:C00022	(R,S)-Nicotine cpd:C16150; (2R,3S)-2,3-Dimethylmalate cpd:C03652; 2,3-Dimethylmaleate cpd:C00922; Methylitaconate cpd:C02295; 2-Methyleneglutarate cpd:C02930; 2-Formylglutarate cpd:C16159; 6-Oxo-1,4,5,6-tetrahydronicotinate cpd:C04226; 6-Hydroxynicotinic acid cpd:C01020; 2,6-Dihydroxypyridine cpd:C03056; 2,6-Dihydroxypseudooxynicotine cpd:C15986; 6-Hydroxypseudooxynicotine cpd:C01297; (S)-6-Hydro…
Histidine metabolism	44	1	1.6927	0.04715	Imidazoleacetic acid cpd:C02835	4-Imidazolone-5-propionic acid cpd:C03680; Formiminoglutamic acid cpd:C00439; N-Formyl-L-glutamic acid cpd:C01045; L-Glutamic acid cpd:C00025; Urocanic acid cpd:C00785; L-Histidine cpd:C00135; Anserine cpd:C01262; Carnosine cpd:C00386; N-Formimino-L-aspartate cpd:C03409; Imidazoleacetic acid cpd:C02835; Imidazole-4-acetaldehyde cpd:C05130; 1-Methylhistamine cpd:C05127; Methylimidazole acetaldehyd…
Phenylalanine metabolism	45	1	1.6723	0	Pyruvic acid cpd:C00022	4-Hydroxy-2-oxopentanoate cpd:C03589; L-Phenylalanine cpd:C00079; Phenylacetaldehyde cpd:C00601; Phenylacetic acid cpd:C07086; Phenylacetyl-CoA cpd:C00582; 2-Hydroxy-2,4-pentadienoate cpd:C00596; 2-Hydroxy-6-oxonona-2,4-diene-1,9-dioate cpd:C04479; 2-Hydroxy-6-ketononatrienedioate cpd:C12624; 3-(2,3-Dihydroxyphenyl)propanoate cpd:C04044; trans-2,3-Dihydroxycinnamate cpd:C12623; m-Coumaric acid cp…
Ascorbate and aldarate metabolism	45	1	1.6723	0.01617	Pyruvic acid cpd:C00022	Ascorbic acid cpd:C00072; L-Ascorbate 6-phosphate cpd:C16186; L-Galactonate cpd:C15930; L-Gulonolactone cpd:C01040; L-Galactose cpd:C01825; L-Galactose 1-phosphate cpd:C15926; GDP-L-galactose cpd:C02280; GDP-L-gulose cpd:C15925; Guanosine diphosphate mannose cpd:C00096; Myoinositol cpd:C00137; D-Glucuronic acid cpd:C00191; Uridine diphosphate glucuronic acid cpd:C00167; Uridine diphosphate glucos…
Pentose and glucuronate interconversions	53	1	1.5249	0	Pyruvic acid cpd:C00022	Pectic acid cpd:C00470; 3-Dehydro-L-gulonate 6-phosphate cpd:C14899; 3-Dehydro-L-gulonate cpd:C00618; 3-Methoxy-4-hydroxyphenylglycol glucuronide cpd:C03033; D-arabino-Hex-3-ulose 6-phosphate cpd:C06019; D-Ribulose 5-phosphate cpd:C00199; L-Arabinose cpd:C00259; L-Arabitol cpd:C00532; L-Ribulose cpd:C00508; Ribitol cpd:C00474; D-Ribulose cpd:C00309; L-Ribulose 5-phosphate cpd:C01101; D-Ribitol 5-…
Aminoacyl-tRNA biosynthesis	75	1	1.2223	0	L-Leucine cpd:C00123	tRNA(Asn) cpd:C01637; L-Asparagine cpd:C00152; tRNA(His) cpd:C01643; L-Histidine cpd:C00135; tRNA(Phe) cpd:C01648; L-Phenylalanine cpd:C00079; L-Arginine cpd:C00062; tRNA(Arg) cpd:C01636; tRNA(Gln) cpd:C01640; L-Glutamine cpd:C00064; tRNA(Cys) cpd:C01639; L-Cysteine cpd:C00097; tRNA(Gly) cpd:C01642; Glycine cpd:C00037; tRNA(Asp) cpd:C01638; L-Aspartic acid cpd:C00049; tRNA(Ser) cpd:C01650; L-Seri…
Tyrosine metabolism	76	1	1.211	0	Pyruvic acid cpd:C00022	L-Dopachrome cpd:C01693; Normetanephrine cpd:C05589; 3-Methoxy-4-hydroxyphenylglycolaldehyde cpd:C05583; Norepinephrine cpd:C00547; Epinephrine cpd:C00788; 3,4-Dihydroxymandelate cpd:C05580; 3,4-Dihydroxymandelaldehyde cpd:C05577; 3,4-Dihydroxyphenylglycol cpd:C05576; Metanephrine cpd:C05588; Dopamine cpd:C03758; 3,4-Dihydroxyphenylacetaldehyde cpd:C04043; 3,4-Dihydroxybenzeneacetic acid cpd:C011…
Tryptophan metabolism	79	1	1.1783	0.02238	Indole cpd:C00463	L-Tryptophan cpd:C00078; Indoleacrylic acid cpd:C00331; 5-Hydroxy-L-tryptophan cpd:C00643; Melatonin cpd:C01598; N-Acetylserotonin cpd:C00978; Serotonin cpd:C00780; 5-Hydroxyindoleacetic acid cpd:C05635; 5-Hydroxykynurenamine cpd:C05638; 5-Hydroxykynurenine cpd:C05651; Indole cpd:C00463; N-Acetylindoxyl cpd:C02298; L-Formylkynurenine cpd:C02700; 2,3-Dihydroxyindole cpd:C02775; 2-Aminobenzoic acid…
Total, the number of metabolites involved in the signal pathway; Hits: the number of differential metabolites matching the signal pathway; Impact, pathway impact score; Hits Cpd, the name and KEGG ID of differential metabolites matching the signal pathway; the name and KEGG ID of all the metabolites involved in the signal pathway.

## Sheet: Supplementary Table S5
Supplementary Table S5 Pathway analysis between butyrate group and control group
Pathway	Total	Hits	-ln(p)	Impact	Hits Cpd	Total Cpd
Pantothenate and CoA biosynthesis	27	2	3.5496	0.02002	Dihydrouracil cpd:C00429; Pyruvic acid cpd:C00022	Dephospho-CoA cpd:C00882; Coenzyme A cpd:C00010; Apo-[acyl-carrier-protein] cpd:C03688; Pantetheine 4'-phosphate cpd:C01134; Acyl-carrier protein cpd:C00229; Pantetheine cpd:C00831; 4-Phosphopantothenoylcysteine cpd:C04352; D-Pantothenoyl-L-cysteine cpd:C04079; D-4'-Phosphopantothenate cpd:C03492; L-Cysteine cpd:C00097; Pantothenic acid cpd:C00864; Ureidopropionic acid cpd:C02642; Dihydrouracil c…
Butanoate metabolism	40	2	2.8294	0.08516	Pyruvic acid cpd:C00022; (R,R)-Butane-2,3-diol cpd:C03044	3-Butyn-1-ol cpd:C06146; 3-Butyn-1-al cpd:C06145; 3-Butynoate cpd:C06144; (R)-3-Hydroxybutyric acid cpd:C01089; (R)-3-((R)-3-Hydroxybutanoyloxy)butanoate cpd:C04546; Acetoacetic acid cpd:C00164; 3-Hydroxy-3-methylglutaryl-CoA cpd:C00356; Acetyl-CoA cpd:C00024; Acetoacetyl-CoA cpd:C00332; (S)-3-Hydroxybutanoyl-CoA cpd:C01144; 3-Hydroxybutyryl-CoA cpd:C03561; Poly-beta-hydroxybutyrate cpd:C06143; C…
Purine metabolism	92	3	2.7932	0.01793	Inosine cpd:C00294; Adenine cpd:C00147; Hypoxanthine cpd:C00262	Guanosine diphosphate cpd:C00035; Xanthine cpd:C00385; Ureidoglycine cpd:C02091; Allantoic acid cpd:C00499; (S)-Ureidoglycolic acid cpd:C00603; Carbamoylphosphate cpd:C00169; D-Ribulose 5-phosphate cpd:C00117; Phosphoribosyl pyrophosphate cpd:C00119; L-Glutamine cpd:C00064; 5-Phosphoribosylamine cpd:C03090; Glycineamideribotide cpd:C03838; Phosphoribosylformylglycineamidine cpd:C04640; AICAR cpd:…
Nicotinate and nicotinamide metabolism	44	2	2.6604	0.03827	Niacinamide cpd:C00153; Pyruvic acid cpd:C00022	(R,S)-Nicotine cpd:C16150; (2R,3S)-2,3-Dimethylmalate cpd:C03652; 2,3-Dimethylmaleate cpd:C00922; Methylitaconate cpd:C02295; 2-Methyleneglutarate cpd:C02930; 2-Formylglutarate cpd:C16159; 6-Oxo-1,4,5,6-tetrahydronicotinate cpd:C04226; 6-Hydroxynicotinic acid cpd:C01020; 2,6-Dihydroxypyridine cpd:C03056; 2,6-Dihydroxypseudooxynicotine cpd:C15986; 6-Hydroxypseudooxynicotine cpd:C01297; (S)-6-Hydro…
Phenylalanine metabolism	45	2	2.621	0	Pyruvic acid cpd:C00022; N-Acetyl-L-phenylalanine cpd:C03519	4-Hydroxy-2-oxopentanoate cpd:C03589; L-Phenylalanine cpd:C00079; Phenylacetaldehyde cpd:C00601; Phenylacetic acid cpd:C07086; Phenylacetyl-CoA cpd:C00582; 2-Hydroxy-2,4-pentadienoate cpd:C00596; 2-Hydroxy-6-oxonona-2,4-diene-1,9-dioate cpd:C04479; 2-Hydroxy-6-ketononatrienedioate cpd:C12624; 3-(2,3-Dihydroxyphenyl)propanoate cpd:C04044; trans-2,3-Dihydroxycinnamate cpd:C12623; m-Coumaric acid cp…
Glycine, serine and threonine metabolism	48	2	2.5084	0.0037	Hydroxypyruvic acid cpd:C00168; Pyruvic acid cpd:C00022	Betaine aldehyde cpd:C00576; L-Serine cpd:C00065; Ectoine cpd:C06231; Choline cpd:C00114; N-gamma-Acetyldiaminobutyrate cpd:C06442; L-2,4-Diaminobutanoate cpd:C03283; L-Aspartate-semialdehyde cpd:C00441; 3-Phospho-D-glycerate cpd:C00197; Glyceric acid cpd:C00258; Betaine cpd:C00719; Guanidoacetic acid cpd:C00581; Dimethylglycine cpd:C01026; L-Cystathionine cpd:C02291; Glycine cpd:C00037; L-Aspart…
Glyoxylate and dicarboxylate metabolism	50	2	2.4379	0.03933	Hydroxypyruvic acid cpd:C00168; Pyruvic acid cpd:C00022	Hydroxypyruvic acid cpd:C00168; cis-Aconitic acid cpd:C00417; Glyoxylic acid cpd:C00048; Oxoglutaric acid cpd:C00026; Pentanoyl-CoA cpd:C00888; Butanoyl-CoA cpd:C00136; 3-Oxalomalate cpd:C01990; 4-Hydroxy-2-oxoglutaric acid cpd:C01127; Isocitric acid cpd:C00311; N-Formyl-L-glutamic acid cpd:C01045; N,N-Dimethylformamide cpd:C03134; Formamide cpd:C00488; N-Formyl-L-methionine cpd:C03145; N-Formyl-…
Cysteine and methionine metabolism	56	2	2.2448	0.06429	5'-Methylthioadenosine cpd:C00170; Pyruvic acid cpd:C00022	O-Succinyl-L-homoserine cpd:C01118; 1-Aminocyclopropane-1-carboxylate cpd:C01234; S-Adenosylmethionine cpd:C00019; 2-Oxo-4-methylthiobutanoic acid cpd:C01180; 2-Hydroxy-3-keto-5-methylthiopentenyl-1-phosphate cpd:C15651; 1,2-Dihydroxy-3-keto-5-methylthiopentene cpd:C15606; 2,3-Diketo-5-methylthiopentyl-1-phosphate cpd:C15650; 5-Methylthioribulose 1-phosphate cpd:C04582; 5-Methylthioribose 1-phosp…
Taurine and hypotaurine metabolism	20	1	1.7023	0.02158	Pyruvic acid cpd:C00022	Taurine cpd:C00245; 2-Hydroxyethanesulfonate cpd:C05123; Sulfoacetaldehyde cpd:C00593; L-Alanine cpd:C00041; Acetyl-CoA cpd:C00024; Pyruvic acid cpd:C00022; Taurocyamine cpd:C01959; Cysteic acid cpd:C00506; L-Cysteine cpd:C00097; Hypotaurine cpd:C00519; Cysteamine cpd:C01678; 3-Sulfinoalanine cpd:C00606; Acetic acid cpd:C00033; Sulfite cpd:C00094; Aminoacetaldehyde cpd:C06735; Sulfoacetate cpd:C1…
Citrate cycle (TCA cycle)	20	1	1.7023	0.09024	Pyruvic acid cpd:C00022	Succinic acid cpd:C00042; Oxoglutaric acid cpd:C00026; Enzyme N6-(dihydrolipoyl)lysine cpd:C15973; Thiamine pyrophosphate cpd:C00068; Enzyme N6-(lipoyl)lysine cpd:C15972; 3-carboxy-1-hydroxypropylthiamine diphosphate cpd:C05381; Succinyl-CoA cpd:C00091; Oxalosuccinic acid cpd:C05379; Isocitric acid cpd:C00311; Oxalacetic acid cpd:C00036; Acetyl-CoA cpd:C00024; L-Malic acid cpd:C00149; cis-Aconiti…
Riboflavin metabolism	21	1	1.6582	0.14504	Riboflavin cpd:C00255	D-Ribulose 5-phosphate cpd:C00199; 5-Amino-6-(5'-phosphoribitylamino)uracil cpd:C04454; FAD cpd:C00016; Flavin Mononucleotide cpd:C00061; Riboflavin cpd:C00255; 3,4-Dihydroxy-2-butanone 4-phosphate cpd:C15556; 5-Amino-6-ribitylamino uracil cpd:C04732; Oxygen cpd:C00007; Hydroquinone cpd:C00530; 6,7-Dimethyl-8-(1-D-ribityl)lumazine cpd:C04332; 5-Amino-6-(5'-phosphoribosylamino)uracil cpd:C01268; 2…
Alanine, aspartate and glutamate metabolism	24	1	1.5386	0	Pyruvic acid cpd:C00022	N-Acetyl-L-aspartic acid cpd:C01042; 2-Oxosuccinamate cpd:C02362; L-Aspartic acid cpd:C00049; L-Asparagine cpd:C00152; D-Aspartic acid cpd:C00402; Argininosuccinic acid cpd:C03406; Adenylsuccinic acid cpd:C03794; L-Alanine cpd:C00041; Pyruvic acid cpd:C00022; Ureidosuccinic acid cpd:C00438; Succinic acid semialdehyde cpd:C00232; Oxoglutaric acid cpd:C00026; L-Glutamine cpd:C00064; L-Glutamic acid…
Thiamine metabolism	24	1	1.5386	0	5-(2-Hydroxyethyl)-4-methylthiazole cpd:C04294	L-Tyrosine cpd:C00082; Iminoglycine cpd:C15809; C15815 cpd:C15815; 1-Deoxy-D-xylulose 5-phosphate cpd:C11437; Glycine cpd:C00037; C15814 cpd:C15814; [Enzyme]-S-sulfanylcysteine cpd:C15812; C15813 cpd:C15813; [Enzyme]-cysteine cpd:C15811; L-Cysteine cpd:C00097; C15810 cpd:C15810; 5-Aminoimidazole ribonucleotide cpd:C03373; Thiamine cpd:C00378; Thiamine monophosphate cpd:C01081; Thiamin triphosphat…
Valine, leucine and isoleucine biosynthesis	27	1	1.4347	0.02173	Pyruvic acid cpd:C00022	(R)-2-Methylmalate cpd:C02612; Pyruvic acid cpd:C00022; Acetyl-CoA cpd:C00024; Citraconic acid cpd:C02226; D-erythro-3-Methylmalate cpd:C06032; L-Threonine cpd:C00188; 3-Methyl-2-oxovaleric acid cpd:C00671; L-Leucine cpd:C00123; (R) 2,3-Dihydroxy-3-methylvalerate cpd:C06007; 2-Isopropylmalic acid cpd:C02504; 3-Isopropylmalate cpd:C04411; Alpha-ketoisovaleric acid cpd:C00141; L-Valine cpd:C00183; …
beta-Alanine metabolism	28	1	1.403	0.02328	Dihydrouracil cpd:C00429	Beta-Alanyl-CoA cpd:C02335; Acrylyl-CoA cpd:C00894; 3-Hydroxypropionyl-CoA cpd:C05668; Hydroxypropionic acid cpd:C01013; Malonic acid cpd:C00383; Malonyl-CoA cpd:C00083; Malonic semialdehyde cpd:C00222; Beta-Alanine cpd:C00099; beta-Alanyl-L-lysine cpd:C05341; L-Aspartic acid cpd:C00049; N-Acetyl-beta-alanine cpd:C01073; Spermine cpd:C00750; Spermidine cpd:C00315; 4-Aminobutyraldehyde cpd:C00555;…
Glycolysis or Gluconeogenesis	31	1	1.315	0.0953	Pyruvic acid cpd:C00022	Acetaldehyde cpd:C00084; Acetyl-CoA cpd:C00024; 2-(a-Hydroxyethyl)thiamine diphosphate cpd:C05125; Ethanol cpd:C00469; Pyruvic acid cpd:C00022; Thiamine pyrophosphate cpd:C00068; Enzyme N6-(lipoyl)lysine cpd:C15972; Enzyme N6-(dihydrolipoyl)lysine cpd:C15973; L-Lactic acid cpd:C00186; Phosphoenolpyruvic acid cpd:C00074; 2-Phospho-D-glyceric acid cpd:C00631; D-Glyceraldehyde 3-phosphate cpd:C00118…
Pentose phosphate pathway	32	1	1.2879	0	Pyruvic acid cpd:C00022	Ribose 1,5-bisphosphate cpd:C01151; Glucose 6-phosphate cpd:C00668; 2-Keto-3-deoxy-6-phosphogluconic acid cpd:C04442; Deoxyribose cpd:C01801; Deoxyribose 1-phosphate cpd:C00672; Deoxyribose 5-phosphate cpd:C00673; D-Ribulose 5-phosphate cpd:C00117; alpha-D-Ribose 1-phosphate cpd:C00620; D-Ribose cpd:C00121; Sedoheptulose 7-phosphate cpd:C05382; D-Glyceraldehyde 3-phosphate cpd:C00118; D-Ribulose …
Vitamin B6 metabolism	32	1	1.2879	0.01914	Pyruvic acid cpd:C00022	D-Glyceraldehyde 3-phosphate cpd:C00118; D-Ribulose 5-phosphate cpd:C00199; Pyridoxamine cpd:C00534; 3-Amino-2-oxopropyl phosphate cpd:C11638; O-Phospho-4-hydroxy-L-threonine cpd:C06055; 4-Phospho-D-erythronate cpd:C03393; D-Erythrose 4-phosphate cpd:C00279; 3-Hydroxy-4-hydroxymethyl-2-methylpyridine-5-carboxylate cpd:C04773; Pyridoxine cpd:C00314; Pyridoxamine 5'-phosphate cpd:C00647; Oxoglutari…
Pyruvate metabolism	32	1	1.2879	0.18254	Pyruvic acid cpd:C00022	2-(a-Hydroxyethyl)thiamine diphosphate cpd:C05125; Enzyme N6-(lipoyl)lysine cpd:C15972; Phosphoenolpyruvic acid cpd:C00074; Oxalacetic acid cpd:C00036; Pyruvic acid cpd:C00022; Dihydroxyacetone phosphate cpd:C00111; Pyruvaldehyde cpd:C00546; Lactaldehyde cpd:C05999; Propylene glycol cpd:C00583; D-Lactaldehyde cpd:C00937; S-Lactoylglutathione cpd:C03451; Acetylenedicarboxylate cpd:C03248; D-Lactic…
Terpenoid backbone biosynthesis	33	1	1.2617	0	Pyruvic acid cpd:C00022	Pyruvic acid cpd:C00022; D-Glyceraldehyde 3-phosphate cpd:C00118; 1-Deoxy-D-xylulose 5-phosphate cpd:C11437; 2-C-Methyl-D-erythritol 4-phosphate cpd:C11434; 4-(Cytidine 5'-diphospho)-2-C-methyl-D-erythritol cpd:C11435; 2-Phospho-4-(cytidine 5'-diphospho)-2-C-methyl-D-erythritol cpd:C11436; 2-C-Methyl-D-erythritol 2,4-cyclodiphosphate cpd:C11453; Mevalonic acid cpd:C00418; Acetyl-CoA cpd:C00024; A…
Histidine metabolism	44	1	1.0241	0.04715	Imidazoleacetic acid cpd:C02835	4-Imidazolone-5-propionic acid cpd:C03680; Formiminoglutamic acid cpd:C00439; N-Formyl-L-glutamic acid cpd:C01045; L-Glutamic acid cpd:C00025; Urocanic acid cpd:C00785; L-Histidine cpd:C00135; Anserine cpd:C01262; Carnosine cpd:C00386; N-Formimino-L-aspartate cpd:C03409; Imidazoleacetic acid cpd:C02835; Imidazole-4-acetaldehyde cpd:C05130; 1-Methylhistamine cpd:C05127; Methylimidazole acetaldehyd…
Ascorbate and aldarate metabolism	45	1	1.0061	0.01617	Pyruvic acid cpd:C00022	Ascorbic acid cpd:C00072; L-Ascorbate 6-phosphate cpd:C16186; L-Galactonate cpd:C15930; L-Gulonolactone cpd:C01040; L-Galactose cpd:C01825; L-Galactose 1-phosphate cpd:C15926; GDP-L-galactose cpd:C02280; GDP-L-gulose cpd:C15925; Guanosine diphosphate mannose cpd:C00096; Myoinositol cpd:C00137; D-Glucuronic acid cpd:C00191; Uridine diphosphate glucuronic acid cpd:C00167; Uridine diphosphate glucos…
Pentose and glucuronate interconversions	53	1	0.87832	0	Pyruvic acid cpd:C00022	Pectic acid cpd:C00470; 3-Dehydro-L-gulonate 6-phosphate cpd:C14899; 3-Dehydro-L-gulonate cpd:C00618; 3-Methoxy-4-hydroxyphenylglycol glucuronide cpd:C03033; D-arabino-Hex-3-ulose 6-phosphate cpd:C06019; D-Ribulose 5-phosphate cpd:C00199; L-Arabinose cpd:C00259; L-Arabitol cpd:C00532; L-Ribulose cpd:C00508; Ribitol cpd:C00474; D-Ribulose cpd:C00309; L-Ribulose 5-phosphate cpd:C01101; D-Ribitol 5-…
Pyrimidine metabolism	60	1	0.78528	0.01492	Dihydrouracil cpd:C00429	Uridine 5'-diphosphate cpd:C00015; Thioredoxin cpd:C00342; 3-Oxo-3-ureidopropanoate cpd:C15607; Uridine 5'-monophosphate cpd:C00105; dCTP cpd:C00458; dUMP cpd:C00365; L-Glutamine cpd:C00064; Carbamoylphosphate cpd:C00169; 4,5-Dihydroorotic acid cpd:C00337; Orotidylic acid cpd:C01103; RNA cpd:C00046; Uridine triphosphate cpd:C00075; Cytidine triphosphate cpd:C00063; Uridine cpd:C00299; Dihydrourac…
Tyrosine metabolism	76	1	0.61854	0	Pyruvic acid cpd:C00022	L-Dopachrome cpd:C01693; Normetanephrine cpd:C05589; 3-Methoxy-4-hydroxyphenylglycolaldehyde cpd:C05583; Norepinephrine cpd:C00547; Epinephrine cpd:C00788; 3,4-Dihydroxymandelate cpd:C05580; 3,4-Dihydroxymandelaldehyde cpd:C05577; 3,4-Dihydroxyphenylglycol cpd:C05576; Metanephrine cpd:C05588; Dopamine cpd:C03758; 3,4-Dihydroxyphenylacetaldehyde cpd:C04043; 3,4-Dihydroxybenzeneacetic acid cpd:C011…
Arginine and proline metabolism	77	1	0.60976	0	Pyruvic acid cpd:C00022	L-Glutamic-gamma-semialdehyde cpd:C01165; Pyrroline hydroxycarboxylic acid cpd:C04281; L-Glutamine cpd:C00064; Ammonia cpd:C00014; Carbamoylphosphate cpd:C00169; Ornithine cpd:C00077; L-Aspartic acid cpd:C00049; Citrulline cpd:C00327; Argininosuccinic acid cpd:C03406; L-Arginine cpd:C00062; L-Glutamic acid cpd:C00025; N-Acetyl-L-alanine cpd:C00624; N-Acetyl-L-glutamyl 5-phosphate cpd:C04133; N-Ac…
Steroid hormone biosynthesis	99	1	0.45122	0.05068	Estrone cpd:C00468	Cortisol cpd:C00735; 19-Oxoandrost-4-ene-3,17-dione cpd:C05297; Aldosterone cpd:C01780; 18-Hydroxycorticosterone cpd:C01124; 11-Dehydrocorticosterone cpd:C05490; 19-Hydroxyandrost-4-ene-3,17-dione cpd:C05290; 19-Hydroxytestosterone cpd:C05294; 19-Oxotestosterone cpd:C05295; Cholesterol cpd:C00187; 20a,22b-Dihydroxycholesterol cpd:C05501; 20 alpha-Hydroxycholesterol cpd:C05500; 17a,20a-Dihydroxych…
Total, the number of metabolites involved in the signal pathway; Hits: the number of differential metabolites matching the signal pathway; Impact, pathway impact score; Hits Cpd, the name and KEGG ID of differential metabolites matching the signal pathway; the name and KEGG ID of all the metabolites involved in the signal pathway.
